# Supplementary material for: Haplophyllumermenekense (Rutaceae), a new species from Turkey
Source: PhytoKeys. 2018 Nov 22;(111):119–31. doi: 10.3897/phytokeys.111.24241 (PMC6265428; doi:10.3897/phytokeys.111.24241)
Supplement: XML Treatment for Haplophyllum ermenekense [file phytokeys.111.24241-treatment1.xml]

<!DOCTYPE tp:taxon-treatment
  PUBLIC "-//TaxonX//DTD Taxonomic Treatment Publishing DTD v0 20100105//EN" "tax-treatment-NSO.dtd">
<tp:taxon-treatment xmlns:tp="http://www.plazi.org/taxpub"><tp:treatment-meta><kwd-group><label>Taxon classification</label><kwd><named-content xmlns:xlink="http://www.w3.org/1999/xlink" content-type="kingdom">Plantae</named-content></kwd><kwd><named-content xmlns:xlink="http://www.w3.org/1999/xlink" content-type="order">Sapindales</named-content></kwd><kwd><named-content xmlns:xlink="http://www.w3.org/1999/xlink" content-type="family">Rutaceae</named-content></kwd></kwd-group><mixed-citation publication-type="journal"><person-group><name><surname>Ulukuş</surname><given-names>Deniz</given-names></name><name><surname>Tugay</surname><given-names>Osman</given-names></name></person-group><article-title><italic><tp:taxon-name><tp:taxon-name-part taxon-name-part-type="genus" reg="Haplophyllum">Haplophyllum</tp:taxon-name-part><tp:taxon-name-part taxon-name-part-type="species" reg="ermenekense">ermenekense</tp:taxon-name-part></tp:taxon-name></italic> (<tp:taxon-name><tp:taxon-name-part taxon-name-part-type="family">Rutaceae</tp:taxon-name-part></tp:taxon-name>), a new species from Turkey</article-title><source>PhytoKeys</source><day>22</day><month>11</month><year>2018</year><volume>2018</volume><issue>111</issue><fpage>119</fpage><lpage>131</lpage><pub-id pub-id-type="doi">10.3897/phytokeys.111.24241</pub-id></mixed-citation></tp:treatment-meta><tp:nomenclature><tp:taxon-name>
            <tp:taxon-name-part taxon-name-part-type="genus" reg="Haplophyllum">Haplophyllum</tp:taxon-name-part>
            <tp:taxon-name-part taxon-name-part-type="species" reg="ermenekense">ermenekense</tp:taxon-name-part>
            <object-id xmlns:xlink="http://www.w3.org/1999/xlink" content-type="ipni" xlink:type="simple">urn:lsid:ipni.org:names:77192112-1</object-id>
          </tp:taxon-name><tp:taxon-authority>Ulukuş &amp; Tugay</tp:taxon-authority><tp:taxon-status xmlns:xlink="http://www.w3.org/1999/xlink" xlink:type="simple">sp. nov.</tp:taxon-status><xref ref-type="fig" rid="F1">Figs 1</xref><xref ref-type="fig" rid="F2">, 2</xref><xref ref-type="fig" rid="F3">, 3</xref><xref ref-type="fig" rid="F4">, 4</xref><xref ref-type="fig" rid="F5">, 5</xref><xref ref-type="fig" rid="F6">, 6</xref></tp:nomenclature><tp:treatment-sec sec-type="diagnosis" id="SECID0EIPAC"><title>Diagnosis.</title><p><italic><tp:taxon-name><tp:taxon-name-part taxon-name-part-type="genus" reg="Haplophyllum">Haplophyllum</tp:taxon-name-part><tp:taxon-name-part taxon-name-part-type="species" reg="ermenekense">ermenekense</tp:taxon-name-part></tp:taxon-name></italic> most resembles the closely related <italic><tp:taxon-name><tp:taxon-name-part taxon-name-part-type="genus" reg="Haplophyllum">H.</tp:taxon-name-part><tp:taxon-name-part taxon-name-part-type="species" reg="myrtifolium">myrtifolium</tp:taxon-name-part></tp:taxon-name></italic>. It differs from <italic><tp:taxon-name><tp:taxon-name-part taxon-name-part-type="genus" reg="Haplophyllum">H.</tp:taxon-name-part><tp:taxon-name-part taxon-name-part-type="species" reg="myrtifolium">myrtifolium</tp:taxon-name-part></tp:taxon-name></italic> by its inflorescence usually lax form (versus dense), sepals ovate or ovate-oblong (versus lanceolate or lanceolate-oblong) and deciduous in fruit (versus persistent in fruit), petals 4–5.5 × 1.5–2.5 mm (versus 6.5–9.5 × 3.5–4.5 mm), capsule 2–2.5 × 3–4 mm (versus 3–3.5 × 5–6 mm) and glabrous (in contrast to not glabrous), with a conspicuous usually erect appendage on the outer upper surface (versus incurved appendage on the outer upper portion).</p><fig id="F1" position="float" orientation="portrait"><label>Figure 1.</label><caption><p>Distribution map of <italic><tp:taxon-name><tp:taxon-name-part taxon-name-part-type="genus" reg="Haplophyllum">Haplophyllum</tp:taxon-name-part><tp:taxon-name-part taxon-name-part-type="species" reg="ermenekense">ermenekense</tp:taxon-name-part></tp:taxon-name></italic> (∆), <italic><tp:taxon-name><tp:taxon-name-part taxon-name-part-type="genus" reg="Haplophyllum">Haplophyllum</tp:taxon-name-part><tp:taxon-name-part taxon-name-part-type="species" reg="myrtifolium">myrtifolium</tp:taxon-name-part></tp:taxon-name></italic> (□) in Turkey.</p></caption><graphic xmlns:xlink="http://www.w3.org/1999/xlink" xlink:href="phytokeys-111-119-g001.jpg" position="float" orientation="portrait" xlink:type="simple" id="oo_244347.jpg"/></fig></tp:treatment-sec><tp:treatment-sec sec-type="material" id="SECID0ETBAE"><title>Type.</title><p>TURKEY. C4 Karaman; Ermenek, limestone slopes, steppe, 1200 m alt., 36°37.356'N, 32°51.543'E, 21 June 2014, <italic>O.Tugay</italic> 9641 &amp; <italic>Ulukuş</italic> (holotype: KNYA; isotype: ANK, GAZI)</p></tp:treatment-sec><tp:treatment-sec sec-type="description" id="SECID0E4BAE"><title>Description.</title><p>Perennial herbs, 25–45 cm; woody at the base with usually ascending or barely erect flowering stem with sterile shoots; stems simple below the inflorescence, furnished with rather crisped, flexuose hairs or seldom patent hairs, punctate glands. Leaves varying 8–20 × 2–8 mm, usually lanceolate or lanceolate-elliptic, both surfaces ± densely covered with flexuose-appressed to crisped white hairs, densely furnished with small, dark punctate glands; with sterile shoots present in the leaf-axils. Inflorescence lax, 4–12 cm in diameter, 10–50 flowered, the branches with flexuose hairs, with numerous punctate glands. Bracts numerous, linear-lanceolate, all ± densely white-pilose. Sepals ovate, ovate-oblong, fused at the extreme base, obtuse, white-lanate, 1–1.25 × 0.75–1 mm, with very small glands, deciduous in fruit. Petals obovate, glabrous, 4–5.5 × 1.5–2.5 mm, white, with numerous very small glands. Filaments free, narrow, somewhat expanded in the lower half, 3.5–4 mm, bearded with long hairs within about the central half, with glands very small; anthers yellow, oblong, 1.5–2 mm, Ovary segments 5, glabrous, with small acute tuberculate glands below, conical apical appendage, loculi biovulate; style glabrous, slender, 3 mm. Capsule 2–2.5 × 3–4 mm, glabrous, with a conspicuous usually erect appendage on the outer upper surface; seeds reniform, grey to black 1.25–1.5 × 1–1.15 mm, with widely spaced transverse ridges.</p><fig id="F2" position="float" orientation="portrait"><label>Figure 2.</label><caption><p>Line drawing of <italic><tp:taxon-name><tp:taxon-name-part taxon-name-part-type="genus" reg="Haplophyllum">Haplophyllum</tp:taxon-name-part><tp:taxon-name-part taxon-name-part-type="species" reg="ermenekense">ermenekense</tp:taxon-name-part></tp:taxon-name></italic>. <bold>A</bold> habit <bold>B</bold> petal of <italic><tp:taxon-name><tp:taxon-name-part taxon-name-part-type="genus" reg="Haplophyllum">H.</tp:taxon-name-part><tp:taxon-name-part taxon-name-part-type="species" reg="ermenekense">ermenekense</tp:taxon-name-part></tp:taxon-name></italic><bold>C</bold> petal of <italic><tp:taxon-name><tp:taxon-name-part taxon-name-part-type="genus" reg="Haplophyllum">H.</tp:taxon-name-part><tp:taxon-name-part taxon-name-part-type="species" reg="myrtifolium">myrtifolium</tp:taxon-name-part></tp:taxon-name></italic><bold>D</bold> calyx of <italic><tp:taxon-name><tp:taxon-name-part taxon-name-part-type="genus" reg="Haplophyllum">H.</tp:taxon-name-part><tp:taxon-name-part taxon-name-part-type="species" reg="ermenekense">ermenekense</tp:taxon-name-part></tp:taxon-name></italic><bold>E</bold> calyx of <italic><tp:taxon-name><tp:taxon-name-part taxon-name-part-type="genus" reg="Haplophyllum">H.</tp:taxon-name-part><tp:taxon-name-part taxon-name-part-type="species" reg="myrtifolium">myrtifolium</tp:taxon-name-part></tp:taxon-name></italic><bold>F</bold> stamen of <italic><tp:taxon-name><tp:taxon-name-part taxon-name-part-type="genus" reg="Haplophyllum">H.</tp:taxon-name-part><tp:taxon-name-part taxon-name-part-type="species" reg="myrtifolium">myrtifolium</tp:taxon-name-part></tp:taxon-name></italic><bold>G</bold> stamen <italic><tp:taxon-name><tp:taxon-name-part taxon-name-part-type="genus" reg="Haplophyllum">H.</tp:taxon-name-part><tp:taxon-name-part taxon-name-part-type="species" reg="ermenekense">ermenekense</tp:taxon-name-part></tp:taxon-name></italic><bold>H</bold> capsule of <italic><tp:taxon-name><tp:taxon-name-part taxon-name-part-type="genus" reg="Haplophyllum">H.</tp:taxon-name-part><tp:taxon-name-part taxon-name-part-type="species" reg="myrtifolium">myrtifolium</tp:taxon-name-part></tp:taxon-name></italic><bold>I</bold> capsule of <italic><tp:taxon-name><tp:taxon-name-part taxon-name-part-type="genus" reg="Haplophyllum">H.</tp:taxon-name-part><tp:taxon-name-part taxon-name-part-type="species" reg="ermenekense">ermenekense</tp:taxon-name-part></tp:taxon-name></italic><bold>J</bold> flower of <italic><tp:taxon-name><tp:taxon-name-part taxon-name-part-type="genus" reg="Haplophyllum">H.</tp:taxon-name-part><tp:taxon-name-part taxon-name-part-type="species" reg="ermenekense">ermenekense</tp:taxon-name-part></tp:taxon-name></italic> (Drawn from the holotype by O.Tugay).</p></caption><graphic xmlns:xlink="http://www.w3.org/1999/xlink" xlink:href="phytokeys-111-119-g002.jpg" position="float" orientation="portrait" xlink:type="simple" id="oo_244348.jpg"/></fig></tp:treatment-sec><tp:treatment-sec sec-type="Paratypes" id="SECID0ERGAE"><title>Paratypes.</title><p>TURKEY. C4 Karaman; Ermenek, Kazancı, limestone slopes, steppe, 1000 m alt., <named-content xmlns:xlink="http://www.w3.org/1999/xlink" content-type="dwc:verbatimCoordinates" xlink:type="simple"><named-content content-type="geo-json" specific-use="{&#34;type&#34;:&#34;Point&#34;,&#34;coordinates&#34;:[32.907217,36.481200]}" id="NCID0E1GAE" xlink:type="simple">36°28.872'N, 32°54.433'E</named-content></named-content>, 21 June 2014, <italic>O.Tugay</italic> 9642 &amp; <italic>Ulukuş</italic> (KNYA); 16 July 2012, <italic>O.Tugay</italic> 8116 &amp; <italic>Ulukuş</italic> (KNYA); Kazancı, limestone slopes, 1200 m alt., <named-content xmlns:xlink="http://www.w3.org/1999/xlink" content-type="dwc:verbatimCoordinates" xlink:type="simple"><named-content content-type="geo-json" specific-use="{&#34;type&#34;:&#34;Point&#34;,&#34;coordinates&#34;:[32.873883,36.501200]}" id="NCID0EKHAE" xlink:type="simple">36°30.072'N, 32°52.433'E</named-content></named-content>, 10 July 2016, <italic>O.Tugay</italic> 13.175 &amp; <italic>Ertuğrul</italic> (KNYA).</p></tp:treatment-sec><tp:treatment-sec sec-type="ecology" id="SECID0ETHAE"><title>Ecology.</title><p><italic><tp:taxon-name><tp:taxon-name-part taxon-name-part-type="genus" reg="Haplophyllum">Haplophyllum</tp:taxon-name-part><tp:taxon-name-part taxon-name-part-type="species" reg="ermenekense">ermenekense</tp:taxon-name-part></tp:taxon-name></italic> is endemic to Turkey. It grows at altitudes between 980 and 1200 m on limestone slopes amongst bushes (e.g. <italic><tp:taxon-name><tp:taxon-name-part taxon-name-part-type="genus" reg="Quercus">Quercus</tp:taxon-name-part><tp:taxon-name-part taxon-name-part-type="species" reg="coccifera">coccifera</tp:taxon-name-part></tp:taxon-name></italic> L., <italic><tp:taxon-name><tp:taxon-name-part taxon-name-part-type="genus" reg="Juniperus">Juniperus</tp:taxon-name-part><tp:taxon-name-part taxon-name-part-type="species" reg="oxycedrus">oxycedrus</tp:taxon-name-part></tp:taxon-name></italic> L., <italic><tp:taxon-name><tp:taxon-name-part taxon-name-part-type="genus" reg="Pistacia">Pistacia</tp:taxon-name-part><tp:taxon-name-part taxon-name-part-type="species" reg="terrebinthus">terrebinthus</tp:taxon-name-part></tp:taxon-name></italic> M.Bieb. <italic>etc.)</italic>. Plant diversity in this place is mainly composed of herbaceous and suffruticose plants including <italic><tp:taxon-name><tp:taxon-name-part taxon-name-part-type="genus" reg="Adonis">Adonis</tp:taxon-name-part><tp:taxon-name-part taxon-name-part-type="species" reg="flammea">flammea</tp:taxon-name-part></tp:taxon-name></italic> Jacq., <italic><tp:taxon-name><tp:taxon-name-part taxon-name-part-type="genus" reg="Aegilops">Aegilops</tp:taxon-name-part><tp:taxon-name-part taxon-name-part-type="species" reg="cylindrica">cylindrica</tp:taxon-name-part></tp:taxon-name></italic> Host, <italic><tp:taxon-name><tp:taxon-name-part taxon-name-part-type="genus" reg="Aethionema">Aethionema</tp:taxon-name-part><tp:taxon-name-part taxon-name-part-type="species" reg="stylosum">stylosum</tp:taxon-name-part></tp:taxon-name></italic> DC., <italic><tp:taxon-name><tp:taxon-name-part taxon-name-part-type="genus" reg="Capsella">Capsella</tp:taxon-name-part><tp:taxon-name-part taxon-name-part-type="species" reg="bursa-pastoris">bursa-pastoris</tp:taxon-name-part></tp:taxon-name></italic> (L.) Medik., <italic><tp:taxon-name><tp:taxon-name-part taxon-name-part-type="genus" reg="Centaurea">Centaurea</tp:taxon-name-part><tp:taxon-name-part taxon-name-part-type="species" reg="virgata">virgata</tp:taxon-name-part></tp:taxon-name></italic> Lam., <italic><tp:taxon-name><tp:taxon-name-part taxon-name-part-type="genus" reg="Digitalis">Digitalis</tp:taxon-name-part><tp:taxon-name-part taxon-name-part-type="species" reg="cariensis">cariensis</tp:taxon-name-part></tp:taxon-name></italic> Boiss. ex Jaub. &amp; Spach, <tp:taxon-name><tp:taxon-name-part taxon-name-part-type="genus" reg="Ebenus">Ebenus</tp:taxon-name-part><tp:taxon-name-part taxon-name-part-type="species" reg="plumosa">plumosa</tp:taxon-name-part><tp:taxon-name-part taxon-name-part-type="authority">Boiss. &amp; Bal.</tp:taxon-name-part><tp:taxon-name-part taxon-name-part-type="infraspecific-rank">subsp.</tp:taxon-name-part><tp:taxon-name-part taxon-name-part-type="subspecies" reg="speciosa">speciosa</tp:taxon-name-part></tp:taxon-name> Boiss.&amp; Bal., <tp:taxon-name><tp:taxon-name-part taxon-name-part-type="genus" reg="Glaucium">Glaucium</tp:taxon-name-part><tp:taxon-name-part taxon-name-part-type="species" reg="corniculatum">corniculatum</tp:taxon-name-part><tp:taxon-name-part taxon-name-part-type="basionym-authority">(L.)</tp:taxon-name-part><tp:taxon-name-part taxon-name-part-type="authority">Rud.</tp:taxon-name-part><tp:taxon-name-part taxon-name-part-type="infraspecific-rank">subsp.</tp:taxon-name-part><tp:taxon-name-part taxon-name-part-type="subspecies" reg="corniculatum">corniculatum</tp:taxon-name-part></tp:taxon-name>, <italic><tp:taxon-name><tp:taxon-name-part taxon-name-part-type="genus" reg="Glaucium">Glaucium</tp:taxon-name-part><tp:taxon-name-part taxon-name-part-type="species" reg="leiocarpum">leiocarpum</tp:taxon-name-part></tp:taxon-name></italic> Boiss., <italic><tp:taxon-name><tp:taxon-name-part taxon-name-part-type="genus" reg="Hyoscyamus">Hyoscyamus</tp:taxon-name-part><tp:taxon-name-part taxon-name-part-type="species" reg="aureus">aureus</tp:taxon-name-part></tp:taxon-name></italic> L., <italic><tp:taxon-name><tp:taxon-name-part taxon-name-part-type="genus" reg="Hyoscyamus">Hyoscyamus</tp:taxon-name-part><tp:taxon-name-part taxon-name-part-type="species" reg="niger">niger</tp:taxon-name-part></tp:taxon-name></italic> L., <italic><tp:taxon-name><tp:taxon-name-part taxon-name-part-type="genus" reg="Isatis">Isatis</tp:taxon-name-part><tp:taxon-name-part taxon-name-part-type="species" reg="ermenekense">ermenekense</tp:taxon-name-part></tp:taxon-name></italic> Yıld., <tp:taxon-name><tp:taxon-name-part taxon-name-part-type="genus" reg="Micromeria">Micromeria</tp:taxon-name-part><tp:taxon-name-part taxon-name-part-type="species" reg="cristata">cristata</tp:taxon-name-part><tp:taxon-name-part taxon-name-part-type="basionym-authority">(Hampe)</tp:taxon-name-part><tp:taxon-name-part taxon-name-part-type="authority">Griseb.</tp:taxon-name-part><tp:taxon-name-part taxon-name-part-type="infraspecific-rank">subsp.</tp:taxon-name-part><tp:taxon-name-part taxon-name-part-type="subspecies" reg="cristata">cristata</tp:taxon-name-part></tp:taxon-name>, <italic><tp:taxon-name><tp:taxon-name-part taxon-name-part-type="genus" reg="Salvia">Salvia</tp:taxon-name-part><tp:taxon-name-part taxon-name-part-type="species" reg="albimaculata">albimaculata</tp:taxon-name-part></tp:taxon-name></italic> Hedge &amp; Hub-Mor. and <tp:taxon-name><tp:taxon-name-part taxon-name-part-type="genus" reg="Salvia">Salvia</tp:taxon-name-part><tp:taxon-name-part taxon-name-part-type="species" reg="aucheri">aucheri</tp:taxon-name-part><tp:taxon-name-part taxon-name-part-type="authority">Bentham</tp:taxon-name-part><tp:taxon-name-part taxon-name-part-type="infraspecific-rank">var.</tp:taxon-name-part><tp:taxon-name-part taxon-name-part-type="variety" reg="canescens">canescens</tp:taxon-name-part></tp:taxon-name> Boiss. &amp; Heldr.</p><fig id="F3" position="float" orientation="portrait"><label>Figure 3.</label><caption><p>General view of habit and flowers: <bold>A, B</bold><italic><tp:taxon-name><tp:taxon-name-part taxon-name-part-type="genus" reg="Haplophyllum">H.</tp:taxon-name-part><tp:taxon-name-part taxon-name-part-type="species" reg="ermenekense">ermenekense</tp:taxon-name-part></tp:taxon-name></italic><bold>C, D</bold><italic><tp:taxon-name><tp:taxon-name-part taxon-name-part-type="genus" reg="Haplophyllum">H.</tp:taxon-name-part><tp:taxon-name-part taxon-name-part-type="species" reg="myrtifolium">myrtifolium</tp:taxon-name-part></tp:taxon-name></italic>.</p></caption><graphic xmlns:xlink="http://www.w3.org/1999/xlink" xlink:href="phytokeys-111-119-g003.jpg" position="float" orientation="portrait" xlink:type="simple" id="oo_244349.jpg"/></fig></tp:treatment-sec><tp:treatment-sec sec-type="phenology" id="SECID0E4QAE"><title>Phenology.</title><p>Flowering time was observed at the end of July and August, mature fruits were collected in September.</p></tp:treatment-sec><tp:treatment-sec sec-type="etymology" id="SECID0ECRAE"><title>Etymology.</title><p>The name of Ermenek town where new species found is given to the species epithet.</p></tp:treatment-sec><tp:treatment-sec sec-type="Proposed Turkish name for the new species" id="SECID0EHRAE"><title>Proposed Turkish name for the new species.</title><p>Ermenek sedosu.</p></tp:treatment-sec><tp:treatment-sec sec-type="distribution" id="SECID0EMRAE"><title>Distribution and conservation status.</title><p><italic><tp:taxon-name><tp:taxon-name-part taxon-name-part-type="genus" reg="Haplophyllum">H.</tp:taxon-name-part><tp:taxon-name-part taxon-name-part-type="species" reg="ermenekense">ermenekense</tp:taxon-name-part></tp:taxon-name></italic> is endemic to Karaman province. It is an element belonging to the east Mediterranean phytogeographic region (Fig. <xref ref-type="fig" rid="F1">1</xref>). The range of this new species is limited to a single locality and its area of occupancy is estimated to be less than 5 km or 5 km<sup>2</sup>. The number of mature individual plants is estimated to be less than 250. As it is perennial, this new species has a crucial advantage for its future as destruction of the bushes by local people, road construction and deterioration of habitats may cause some threats. Thus, according to criterion D, it can be included in the EN (Endangered) category (<xref ref-type="bibr" rid="B5">IUCN 2001</xref>; <xref ref-type="bibr" rid="B6">2016</xref>).</p><fig id="F4" position="float" orientation="portrait"><label>Figure 4.</label><caption><p>Capsules, <bold>A</bold><italic><tp:taxon-name><tp:taxon-name-part taxon-name-part-type="genus" reg="Haplophyllum">H.</tp:taxon-name-part><tp:taxon-name-part taxon-name-part-type="species" reg="ermenekense">ermenekense</tp:taxon-name-part></tp:taxon-name></italic><bold>B</bold><italic><tp:taxon-name><tp:taxon-name-part taxon-name-part-type="genus" reg="Haplophyllum">H.</tp:taxon-name-part><tp:taxon-name-part taxon-name-part-type="species" reg="myrtifolium">myrtifolium</tp:taxon-name-part></tp:taxon-name></italic>.</p></caption><graphic xmlns:xlink="http://www.w3.org/1999/xlink" xlink:href="phytokeys-111-119-g004.jpg" position="float" orientation="portrait" xlink:type="simple" id="oo_244350.jpg"/></fig></tp:treatment-sec><tp:treatment-sec><!--Section generated to contain objects referenced in tp:taxon-treatment.--><fig id="F5" position="float" orientation="portrait"><label>Figure 5.</label><caption><p>SEM photographs of seeds <italic><tp:taxon-name><tp:taxon-name-part taxon-name-part-type="genus" reg="Haplophyllum">Haplophyllum</tp:taxon-name-part></tp:taxon-name></italic> species. <bold>A, B</bold><italic><tp:taxon-name><tp:taxon-name-part taxon-name-part-type="genus" reg="Haplophyllum">H.</tp:taxon-name-part><tp:taxon-name-part taxon-name-part-type="species" reg="ermenekense">ermenekense</tp:taxon-name-part></tp:taxon-name></italic> (<italic>O.Tugay</italic> 8116 &amp; <italic>D.Ulukuş</italic>) <bold>C, D</bold><italic><tp:taxon-name><tp:taxon-name-part taxon-name-part-type="genus" reg="Haplophyllum">H.</tp:taxon-name-part><tp:taxon-name-part taxon-name-part-type="species" reg="myrtifolium">myrtifolium</tp:taxon-name-part></tp:taxon-name></italic> (<italic>O.Tugay</italic> 8535 &amp; <italic>D.Ulukuş</italic>).</p></caption><graphic xmlns:xlink="http://www.w3.org/1999/xlink" xlink:href="phytokeys-111-119-g005.jpg" position="float" orientation="portrait" xlink:type="simple" id="oo_244351.jpg"/></fig><fig id="F6" position="float" orientation="portrait"><label>Figure 6.</label><caption><p>SEM micrographs of the pollen grains. <bold>A, B</bold> equatorial view and exine sculpturing of <italic><tp:taxon-name><tp:taxon-name-part taxon-name-part-type="genus" reg="Haplophyllum">H.</tp:taxon-name-part><tp:taxon-name-part taxon-name-part-type="species" reg="ermenekense">ermenekense</tp:taxon-name-part></tp:taxon-name></italic> (<italic>O.Tugay</italic> 9641 &amp; <italic>D.Ulukuş</italic>) <bold>C, D</bold> equatorial view and exine sculpturing of <italic><tp:taxon-name><tp:taxon-name-part taxon-name-part-type="genus" reg="Haplophyllum">H.</tp:taxon-name-part><tp:taxon-name-part taxon-name-part-type="species" reg="myrtifolium">myrtifolium</tp:taxon-name-part></tp:taxon-name></italic> (<italic>D.Ulukuş 1467</italic> &amp; <italic>O.Tugay</italic>).</p></caption><graphic xmlns:xlink="http://www.w3.org/1999/xlink" xlink:href="phytokeys-111-119-g006.jpg" position="float" orientation="portrait" xlink:type="simple" id="oo_244352.jpg"/></fig></tp:treatment-sec><ref-list><ref id="B5"><mixed-citation xmlns:xlink="http://www.w3.org/1999/xlink" xlink:type="simple"><institution xlink:type="simple">IUCN</institution> (<year>2001</year>) IUCN Red List Categories: Version 3.1. Prepared by the IUCN Species Survial Commission. IUCN, Gland and Cambridge.</mixed-citation></ref><ref id="B6"><mixed-citation xmlns:xlink="http://www.w3.org/1999/xlink" xlink:type="simple"><institution xlink:type="simple">IUCN</institution> (<year>2016</year>) Standards and Petitions Subcommittee. Guidelines for Using the IUCN Red List Categories and Criteria. Version 12. Prepared by the Standards and PetitionsSubcommittee. <ext-link xlink:type="simple" ext-link-type="uri" xlink:href="http://www.iucnredlist.org/documents/RedListGuidelines.pdf">http://www.iucnredlist.org/documents/RedListGuidelines.pdf</ext-link></mixed-citation></ref></ref-list></tp:taxon-treatment>
